# Supplementary material for: Potential diagnostic markers and biological mechanism for osteoarthritis with obesity based on bioinformatics analysis
Source: PLoS One. 2023 Dec 21;18(12):e0296033. doi: 10.1371/journal.pone.0296033 (PMC10735003; doi:10.1371/journal.pone.0296033)
Supplement: S1 Table — (XLSX) [file pone.0296033.s001.xlsx]

## Sheet: S1 Table
S1 Table. The GO biological process analyses of 28 common genes of OA and OB.
Term	Count	P value	Genes
myelination	2	0.013	NDRG1/ZNF24
ensheathment of neurons	2	0.014	NDRG1/ZNF24
axon ensheathment	2	0.014	NDRG1/ZNF24
system development	12	0.021	MAPK8IP3/TBX2/SOD2/ACO2/FYN/MBD5/RAB35/PCDH12/NDRG1/COL4A1/ADM2/ZNF24
nervous system development	8	0.011	MAPK8IP3/FYN/MBD5/RAB35/PCDH12/NDRG1/COL4A1/ZNF24
negative regulation of blood pressure	2	0.001	SOD2/ADM2
cell death in response to oxidative stress	2	0.008	SOD2/FYN
interferon-gamma-mediated signaling pathway	2	0.008	TRIM8/HLA-DQB1
regulation of cellular response to oxidative stress	2	0.007	SOD2/FYN
oxygen homeostasis	1	0.01	SOD2
negative regulation of oxidative stress-induced cell death	2	0.003	SOD2/FYN
negative regulation of cellular response to oxidative stress	2	0.003	SOD2/FYN
negative regulation of response to oxidative stress	2	0.003	SOD2/FYN
cellular response to amino acid stimulus	2	0.004	FYN/COL4A1
positive regulation of growth hormone receptor signaling pathway	1	0.004	MBD5
positive regulation of cell differentiation involved in phenotypic switching	1	0.004	SOD2
positive regulation of vascular smooth muscle cell differentiation involved in phenotypic switching	1	0.004	SOD2
regulation of oxidative stress-induced cell death	2	0.005	SOD2/FYN
isocitrate metabolic process	1	0.007	ACO2
cytokine-mediated signaling pathway	4	0.023	SOD2/FYN/TRIM8/HLA-DQB1
