# Supplementary material for: Potential diagnostic markers and biological mechanism for osteoarthritis with obesity based on bioinformatics analysis
Source: PLoS One. 2023 Dec 21;18(12):e0296033. doi: 10.1371/journal.pone.0296033 (PMC10735003; doi:10.1371/journal.pone.0296033)
Supplement: S2 Table — (XLSX) [file pone.0296033.s002.xlsx]

## Sheet: S2 Table
S2 Table. The GO cellular component analyses of 28 common genes of OA and OB.
Term	Count	P value	Genes
vesicle	11	0.003	MAPK8IP3/SOD2/FYN/MBD5/RAB35/PCDH12/BGN/CCDC93/NDRG1/ATP8B4/HLA-DQB1
endomembrane system	10	0.005	MAPK8IP3/FYN/RAB35/BGN/CCDC93/NDRG1/ATP8B4/COL4A1/HLA-DQB1/SC5D
cytoplasmic vesicle	8	0.005	MAPK8IP3/FYN/RAB35/BGN/CCDC93/NDRG1/ATP8B4/HLA-DQB1
intracellular vesicle	8	0.006	MAPK8IP3/FYN/RAB35/BGN/CCDC93/NDRG1/ATP8B4/HLA-DQB1
endosome	5	0.006	FYN/RAB35/CCDC93/NDRG1/HLA-DQB1
nuclear body	4	0.006	TRIM8/SNAPC3/THAP1/GATAD2A
supramolecular polymer	4	0.007	FYN/CSPP1/NDRG1/COL4A1
supramolecular complex	4	0.008	FYN/CSPP1/NDRG1/COL4A1
nucleoplasm part	4	0.008	TRIM8/SNAPC3/THAP1/GATAD2A
transport vesicle	3	0.008	RAB35/BGN/HLA-DQB1
mitochondrial matrix	3	0.009	SOD2/ACO2/MRPL57
endosome membrane	3	0.009	RAB35/NDRG1/HLA-DQB1
endosomal part	3	0.011	RAB35/NDRG1/HLA-DQB1
clathrin-coated endocytic vesicle	2	0.016	RAB35/HLA-DQB1
recycling endosome membrane	2	0.018	RAB35/NDRG1
PML body	2	0.019	TRIM8/THAP1
clathrin-coated vesicle membrane	2	0.019	RAB35/HLA-DQB1
recycling endosome	2	0.019	RAB35/NDRG1
coated vesicle membrane	2	0.02	RAB35/HLA-DQB1
clathrin-coated vesicle	2	0.021	RAB35/HLA-DQB1
