# Supplementary material for: Potential diagnostic markers and biological mechanism for osteoarthritis with obesity based on bioinformatics analysis
Source: PLoS One. 2023 Dec 21;18(12):e0296033. doi: 10.1371/journal.pone.0296033 (PMC10735003; doi:10.1371/journal.pone.0296033)
Supplement: S3 Table — (XLSX) [file pone.0296033.s003.xlsx]

## Sheet: S3 Table
S3 Table. The GO molecular function analyses of 28 common genes of OA and OB.
Term	Count	P value	Genes
metal ion binding	12	0.001	SOD2/ACO2/FYN/TRIM8/PCDH12/ATP8B4/THAP1/GATAD2A/ZNF24/ZNF821/KDM4B/SC5D
cation binding	12	0.005	SOD2/ACO2/FYN/TRIM8/PCDH12/ATP8B4/THAP1/GATAD2A/ZNF24/ZNF821/KDM4B/SC5D
transition metal ion binding	7	0.005	SOD2/ACO2/TRIM8/THAP1/GATAD2A/ZNF24/SC5D
structural molecule activity	4	0.005	MAPK8IP3/BGN/COL4A1/MRPL57
zinc ion binding	4	0.005	TRIM8/THAP1/GATAD2A/ZNF24
sequence-specific DNA binding	4	0.008	TBX2/THAP1/GATAD2A/ZNF24
oxidoreductase activity, acting on paired donors, with incorporation or reduction of molecular oxygen	2	0.008	KDM4B/SC5D
iron ion binding	2	0.009	ACO2/SC5D
extracellular matrix structural constituent	2	0.011	BGN/COL4A1
molecular adaptor activity	2	0.011	MAPK8IP3/GATAD2A
DNA-binding transcription repressor activity, RNA polymerase II-specific	2	0.011	TBX2/THAP1
superoxide dismutase activity	1	0.012	SOD2
oxidoreductase activity, acting on superoxide radicals as acceptor	1	0.012	SOD2
CD8 receptor binding	1	0.014	FYN
3 iron, 4 sulfur cluster binding	1	0.015	ACO2
oxidoreductase activity, acting on paired donors, with oxidation of a pair of donors resulting in the reduction of molecular oxygen to two molecules of water	1	0.017	SC5D
type 5 metabotropic glutamate receptor binding	1	0.017	FYN
G protein-coupled glutamate receptor binding	1	0.017	FYN
MAP-kinase scaffold activity	1	0.019	MAPK8IP3
T cell receptor binding	1	0.02	FYN
