# Supplementary material for: Potential diagnostic markers and biological mechanism for osteoarthritis with obesity based on bioinformatics analysis
Source: PLoS One. 2023 Dec 21;18(12):e0296033. doi: 10.1371/journal.pone.0296033 (PMC10735003; doi:10.1371/journal.pone.0296033)
Supplement: S4 Table — (XLSX) [file pone.0296033.s004.xlsx]

## Sheet: S4 Table
S4 Table. The KEGG analyses of 28 common genes of OA and OB.
Term	Count	P value	Genes
Viral myocarditis	2	0.002	FYN/HLA-DQB1
Phospholipase D signaling pathway	2	0.011	FYN/RALGDS
Focal adhesion	2	0.02	FYN/COL4A1
2-Oxocarboxylic acid metabolism	1	0.02	ACO2
Steroid biosynthesis	1	0.021	SC5D
Citrate cycle (TCA cycle)	1	0.034	ACO2
Glyoxylate and dicarboxylate metabolism	1	0.034	ACO2
Asthma	1	0.035	HLA-DQB1
Prion diseases	1	0.039	FYN
Allograft rejection	1	0.042	HLA-DQB1
Graft-versus-host disease	1	0.046	HLA-DQB1
Type I diabetes mellitus	1	0.048	HLA-DQB1
